# Supplementary material for: Expansion and Delivery of Human Chondrocytes on Gelatin-Based Cell Carriers
Source: Gels. 2025 Mar 13;11(3):199. doi: 10.3390/gels11030199 (PMC11942066; doi:10.3390/gels11030199)
Supplement: Supplementary file 1 [file gels-11-00199-s001.zip]

Archive with 8 entries (8 files):
- Supplemental data (for Fig. 5).xlsx
- __MACOSX/._Supplemental data (for Fig. 5).xlsx
- Supplemental data (for Fig. 6).xlsx
- __MACOSX/._Supplemental data (for Fig. 6).xlsx
- Supplemental data (for Fig. 7).xlsx
- __MACOSX/._Supplemental data (for Fig. 7).xlsx
- Supplemental Figure S1.pdf
- __MACOSX/._Supplemental Figure S1.pdf
