# Supplementary material for: Expansion and Delivery of Human Chondrocytes on Gelatin-Based Cell Carriers
Source: Gels. 2025 Mar 13;11(3):199. doi: 10.3390/gels11030199 (PMC11942066; doi:10.3390/gels11030199)
Supplement: Supplementary file 1 [file gels-11-00199-s001.zip › Supplemental data (for Fig. 5).xlsx]

## Sheet: Result sheet
Method name: Alcian Blue extraction (600nm) (Modified)
Application: SparkControl				V2.1
Device: Spark 10M				Serial number: 1612006008
Firmware:				LUM:V5.2.4|ABS:V4.3.2|ABS_MEX:V5.1.1|MTP:V14.2.11|FLUOR:V5.1.4|FLUOR_MEM:V5.1.1|FLUOR_MEX:V5.1.1
Date:				2024-12-13
Time:				3:24 PM
System				NJCBM140
User				NJCBM140\Tecan
Plate				[GRE96ft] - Greiner 96 Flat Transparent [GRE96ft]
Lid lifter				No lid
Humidity Cassette				No humidity cassette
Smooth mode				Not selected
List of actions in this measurement script:
Plate
	Absorbance					Label 1
Name				GRE96ft
Plate layout
Plate area				D9;E1-E9;F1-F4;G1-G5;H1-H6
Mode	Absorbance
Name	Label 1
Measurement wavelength				600	nm
Number of flashes				10
Settle time				50	ms
Part of Plate				D9;E1-E9;F1-F4;G1-G5;H1-H6
Start Time				2024-12-13 15:24:00
Temperature				14.8	°C					End Time				2024-12-13 15:24:07
<>	1	2	3	4	5	6	7	8	9	10	11	12
Standard	%	0.05	0.025	0.0125	0.00625	0.003125	0.0015625	0.00078125	0.000390625	0.000195313	0
B		1.7711	0.9263	0.4659	0.2478	0.1395	0.0891	0.0657	0.0545	0.0496	0.0434
C	minus blank	1.7277	0.8829	0.4225	0.2044	0.0961	0.0457	0.0223	0.0111	0.0062	0
D
E					NO CELLS	NO CELLS
TCP	0.1152	0.1545	0.2153	0.1775
HG	0.2529	0.1576	0.114	0.47	0.5671
GelMS	0.4719	0.66	0.6286	0.6621	0.3202	0.2844	0.3023
							Average
minus individual control	TCP	0.1152	0.1545	0.2153	0.1775
Mass	HG	-0.3142	-0.4095	-0.4531	-0.0971
	GelMS	0.1696	0.3577	0.3263	0.3598
								OD600	TCP	Gel MS	GelMA HG
									0.1152	0.1696	-0.3142			OD600	average	stdev
									0.1545	0.3577	-0.4095			TCP	0.165625	0.0419328
									0.2153	0.3263	-0.4531			Gel MS	0.30335	0.0904734
									0.1775	0.3598	-0.0971			GelMA HG	-0.318475	0.158571
								average	0.165625	0.30335	-0.318475
								stdev	0.0419328	0.0904734	0.158571
