# Supplementary material for: Expansion and Delivery of Human Chondrocytes on Gelatin-Based Cell Carriers
Source: Gels. 2025 Mar 13;11(3):199. doi: 10.3390/gels11030199 (PMC11942066; doi:10.3390/gels11030199)
Supplement: Supplementary file 1 [file gels-11-00199-s001.zip › Supplemental data (for Fig. 6).xlsx]

## Sheet: DNA
Method name: HelixyteGreen assay (clear plate) (Modified)
Application: SparkControl				V2.1
Device: Spark 10M				Serial number: 1612006008
Firmware:				LUM:V5.2.4|ABS:V4.3.2|ABS_MEX:V5.1.1|MTP:V14.2.11|FLUOR:V5.1.4|FLUOR_MEM:V5.1.1|FLUOR_MEX:V5.1.1
Date:				2025-01-28
Time:				1:35 PM
System				NJCBM140
User				NJCBM140\Tecan
Plate				[NUN96ft] - Thermo Fisher Scientific-Nunclon 96 Flat Transparent [NUN96ft]
Lid lifter				No lid
Humidity Cassette				No humidity cassette
Smooth mode				Not selected
List of actions in this measurement script:
Plate
	Fluorescence Top Reading					Label 1
Name				NUN96ft
Plate layout
Plate area				E1-E7;F1-G12;H1-H7
Mode	Fluorescence Top Reading
Name	Label 1
Excitation				Monochromator
Excitation wavelength				490	nm
Excitation bandwidth				20	nm
Emission				Monochromator
Emission wavelength				525	nm
Emission bandwidth				20	nm
Gain				94	Optimal
Mirror				Dichroic 510
Number of flashes				30
Integration time				40	µs
Lag time				0	µs
Settle time				0	ms
Z-Position				20000	µm
Z-Position mode				Manual
Part of Plate				E1-E7;F1-G12;H1-H7
Start Time				2025-01-28 13:35:11				End Time				2025-01-28 13:35:42
Temperature				17.4	°C
<>									0.5	0.25	0.125	0.0625	0.03125	0.015625	0
STANDARD									49978	48823	35018	23069	15622	13837	8808
minus blank									41170	40015	26210	14261	6814	5029	0
C
D	0.5x		1x		2x		GelMS Day 7				HG Day 7			TCP Day 7
E	9999	10518	11159	11003	12813	12922	15612	13570	13090	14452	14305	11734	12194	21655	22540	13049
minus blank	1191	1710	2351	2195	4005	4114	6804	4762	4282	5644	5497	2926	3386	12847	13732	4241
G					GelMS Day 14			HG Day 14			TCP Day 14			GelMS no cells
H					14036	15785	14450	12661	11697	12641	37283	39872		8670	8852
					5228	6977	5642	3853	2889	3833	28475	31064		-138	44
DNA ug/mL in each well	0.00175726	0.00428278	0.00740197	0.00664286	0.0154506	0.015981	0.0290709	0.0191342	0.0167985	0.0234261	0.0227108	0.0102	0.0124384	0.0584769	0.0627834	0.016599
					0.0214018	0.0299127	0.0234164	0.0147109	0.01002	0.0146136	0.134525	0.147123	-0.00403831	-0.00470983	-0.0038242
DNA ug in each well	0.000351452	0.000856556	0.00148039	0.00132857	0.00309011	0.00319619	0.00581417	0.00382684	0.00335969	0.00468523	0.00454217	0.00204	0.00248768	0.0116954	0.0125567	0.00331979
					0.00428037	0.00598254	0.00468328	0.00294218	0.00200399	0.00292272	0.026905	0.0294246	-0.000807661
	0.5x		1x		2x		GelMS Day 7				HG Day 7			TCP Day 7
DNA ug in each sample	0.0263589	0.0642417	0.11103	0.0996428	0.231758	0.239714	0.436063	0.287013	0.251977	0.351392	0.340662	0.153	0.186576	0.877154	0.941751	0.248984
								0.321028	0.448691	0.351246	0.220664	0.150299	0.219204	2.01787	2.20685
								GelMS Day 14			HG Day 14			TCP Day 14
	0.5x	1x	2x	GelMS Day 7	HG Day 7	TCP Day 7	GelMS Day 14	HG Day 14	TCP Day 14	GelMS -cells
Mean	0.0453003	0.105336	0.235736	0.331611	0.169788	0.689296	0.384859	0.185481	1.11854	2.20685
Stdev	0.0267872	0.00805165	0.00562583	0.080895	0.023742	0.382687	0.0902714	0.0497551	1.27185	#DIV/0!
																		p
																D7	GelMS vs GelMA HG	0.214358
					average	stdev											GelMS vs. TCP	0.24453
			Day 7	Gel MS	0.331611	0.080895											GelMA HG vs TCP	0.164595
				GelMA HG	0.226746	0.100073										D14	GelMS vs GelMA HG	0.0247672
				TCP	0.689296	0.382687											GelMS vs. TCP	0.0156689
			Day 14	Gel MS	0.373655	0.0667163											GelMA HG vs TCP	0.0230806
				GelMA HG	0.196722	0.04021
				TCP	2.11236	0.133626
																	TCP D7 vs D14	0.0138939
					TCP/Gel MS	5.65324

## Sheet: Surface area
					area=4𝜋r^2
		111.83	86.44		0.0392687	0.0234617			by hemocytometer
		133.08	111.14		0.0556103	0.0387856			counting Gel MS: 3 mg rehydrated in 0.2 mL PBS and counted: 12x10^4/mL-->2400 particles
		116.84	114.4		0.042866	0.0410943					areas (um^2)				Gel MS/GelMA HG
		125.6	120.63		0.0495346	0.045692			3 mg	Gel MS	0.0259997	2400	62.3992		1.13499
		88.71	134.6		0.0247101	0.0568879			3 mg	GelMA HG	5.49779e+07	1	54.9779
		89.23	125.18		0.0250007	0.0492039
		100.81	86.76		0.0319107	0.0236357
		101.03	74.59		0.0320502	0.0174699
		83.54	107.66		0.0219138	0.0363947
		79.88	123.31		0.0200358	0.0477448					areas (mm^2)	hemocytometer	total area (mm^2)		Gel MS/GelMA HG		culture medium
		96.16	118.21		0.0290348	0.0438771			3 mg	Gel MS	0.0259997	2400	62.3992		1.13494		0.2-0.3 mL/well
		55.86	101.27		0.00979787	0.0322026			3 mg	GelMA HG	54.98	1	54.98		TCP/Gel MS		0.2-0.3 mL/well
		81.05	58.1		0.020627	0.0105994				TCP (34.6mm diameter)	940.07	1	940.07		15.0654		2 mL/well
		112.3	99.82		0.0395995	0.0312871
		83.53	99.55		0.0219086	0.031118
		89.3	63.14		0.0250399	0.0125181
		63.64	67.89		0.0127172	0.0144724
		78.02	50.9		0.0191136	0.00813514
		68.19	86.71		0.0146006	0.0236085
		45	74.39		0.0063585	0.0173764
		96.46	94.66		0.0292162	0.028136
		93.15	96.33		0.0272455	0.0291375
		128.1	48.65		0.0515262	0.00743182
		112.55	99.84		0.039776	0.0312996
		90.28	50.93		0.0255925	0.00814474
		57.03	91.21		0.0102126	0.0261225
		97.61	114.19		0.029917	0.0409436
		100.28	118.5		0.0315761	0.0440927
		108.67	74.92		0.0370808	0.0176248
		82.77	113		0.0215117	0.0400947
		77.28	129.61		0.0187527	0.0527481
		120.54	46.41		0.0456239	0.00676321
		86.66	107.15		0.0235813	0.0360507
		66.1	60.48		0.0137193	0.0114856
		100.76	107.97		0.0318791	0.0366046
		95.73	119.62		0.0287757	0.0449301
		100.12	62.52		0.0314754	0.0122735
		53.43	53.66		0.00896396	0.0090413
		64.94	57.72		0.013242	0.0104612
		86.16	99.39		0.0233099	0.0310181
		40.13	127.38		0.00505671	0.0509486
		46.97	51.19		0.00692741	0.00822811
		37.72	110.01		0.00446759	0.0380009
		74.57	98.64		0.0174606	0.0305517
		115.49	97.98		0.0418811	0.0301443
		55.68	80.86		0.00973482	0.0205304
		43.38	85.1		0.00590893	0.0227399
		82.3	73.66		0.0212681	0.017037
		99.88	105.52		0.0313247	0.0349622
		87.81	93.78		0.0242113	0.0276153
		93.93	63.51		0.0277037	0.0126653
		96.22	90.59		0.029071	0.0257686
		68.94	99.36		0.0149236	0.0309994
		74.83	57.05		0.0175825	0.0102198
		101.1	136.11		0.0320946	0.0581714
		67.69	129.66		0.0143873	0.0527888
		89.23	118.52		0.0250007	0.0441075
		114.39	98.82		0.0410871	0.0306633
		83.86	87.45		0.022082	0.0240132
		77.93	84.41		0.0190695	0.0223727
		78.57	102.22		0.019384	0.0328096
		64.68	58.07		0.0131362	0.0105885
		110.11	34.14		0.03807	0.00365979
		88.69	91		0.024699	0.0260023
		55.22	121.5		0.00957464	0.0463535
		120.68	46.67		0.0457299	0.0068392
		114.29	136.26		0.0410153	0.0582997
		60.11	129.3		0.0113455	0.0524961
		97.44	37.46		0.0298129	0.00440621
		46.74	49.03		0.00685973	0.00754837
		102.27	94.68		0.0328417	0.0281479
		92.52	49.13		0.0268782	0.0075792
		105.62	67.61		0.0350285	0.0143533
		72.19			0.0163638
		97.38			0.0297762
		60.38			0.0114476
		34.98			0.00384211
		63.46			0.0126453
			average	stdev		average	stdev
			87.4021	25.4027		0.0259997	0.0137948	mm^2

## Sheet: DNA normalized to area
Method name: HelixyteGreen assay (clear plate) (Modified)
Application: SparkControl				V2.1
Device: Spark 10M				Serial number: 1612006008
Firmware:				LUM:V5.2.4|ABS:V4.3.2|ABS_MEX:V5.1.1|MTP:V14.2.11|FLUOR:V5.1.4|FLUOR_MEM:V5.1.1|FLUOR_MEX:V5.1.1
Date:				2025-01-28
Time:				1:35 PM
System				NJCBM140
User				NJCBM140\Tecan
Plate				[NUN96ft] - Thermo Fisher Scientific-Nunclon 96 Flat Transparent [NUN96ft]
Lid lifter				No lid
Humidity Cassette				No humidity cassette
Smooth mode				Not selected
List of actions in this measurement script:
Plate
	Fluorescence Top Reading					Label 1
Name				NUN96ft
Plate layout
Plate area				E1-E7;F1-G12;H1-H7
Mode	Fluorescence Top Reading
Name	Label 1
Excitation				Monochromator
Excitation wavelength				490	nm
Excitation bandwidth				20	nm
Emission				Monochromator
Emission wavelength				525	nm
Emission bandwidth				20	nm
Gain				94	Optimal
Mirror				Dichroic 510
Number of flashes				30
Integration time				40	µs
Lag time				0	µs
Settle time				0	ms
Z-Position				20000	µm
Z-Position mode				Manual
Part of Plate				E1-E7;F1-G12;H1-H7
Start Time				2025-01-28 13:35:11				End Time				2025-01-28 13:35:42
Temperature				17.4	°C
<>									0.5	0.25	0.125	0.0625	0.03125	0.015625	0
STANDARD									49978	48823	35018	23069	15622	13837	8808
minus blank									41170	40015	26210	14261	6814	5029	0
C
D	0.5x		1x		2x		GelMS Day 7				HG Day 7			TCP Day 7
E	9999	10518	11159	11003	12813	12922	15612	13570	13090	14452	14305	11734	12194	21655	22540	13049
minus blank	1191	1710	2351	2195	4005	4114	6804	4762	4282	5644	5497	2926	3386	12847	13732	4241
G					GelMS Day 14			HG Day 14			TCP Day 14			GelMS no cells
H					14036	15785	14450	12661	11697	12641	37283	39872		8670	8852
					5228	6977	5642	3853	2889	3833	28475	31064		-138	44
DNA ug/mL in each well	0.00175726	0.00428278	0.00740197	0.00664286	0.0154506	0.015981	0.0290709	0.0191342	0.0167985	0.0234261	0.0227108	0.0102	0.0124384	0.0584769	0.0627834	0.016599
					0.0214018	0.0299127	0.0234164	0.0147109	0.01002	0.0146136	0.134525	0.147123	-0.00403831	-0.00470983	-0.0038242
DNA ug in each well	0.000351452	0.000856556	0.00148039	0.00132857	0.00309011	0.00319619	0.00581417	0.00382684	0.00335969	0.00468523	0.00454217	0.00204	0.00248768	0.0116954	0.0125567	0.00331979
					0.00428037	0.00598254	0.00468328	0.00294218	0.00200399	0.00292272	0.026905	0.0294246	-0.000807661
	0.5x		1x		2x		GelMS Day 7				HG Day 7			TCP Day 7
DNA ng/mm^2	0.0263589	0.0642417	0.11103	0.0996428	0.231758	0.239714	6.98819	4.59957	4.03809	5.63129	6.19386	2.78182	3.3923	0.933142	1.00186	0.264877
								5.14467	7.19055	5.62895	4.01206	2.73271	3.98552	2.14667	2.34771
								GelMS Day 14			HG Day 14			TCP Day 14
	0.5x	1x	2x	GelMS Day 7	HG Day 7	TCP Day 7	GelMS Day 14	HG Day 14	TCP Day 14	GelMS -cells
Mean	0.0453003	0.105336	0.235736	5.31428	3.08706	0.733294	6.16761	3.37239	3.0661	2.34771
Stdev	0.0267872	0.00805165	0.00562583	1.29639	0.431673	0.407114	1.44666	0.904637	1.30026	#DIV/0!
																		p
																D7	GelMS vs GelMA HG	0.3966
		surface area (mm^2)			average	stdev	ng DNA/mm^2										GelMS vs. TCP	0.00335783
	Gel MS	62.3992	Day 7	Gel MS	5.31428	1.29639	85.1659										GelMA HG vs TCP	0.0776515
	GelMA HG	54.98		GelMA HG	4.12266	1.8195	74.9847									D14	GelMS vs GelMA HG	0.038366
	TCP	940.07		TCP	0.733294	0.407114	0.780042										GelMS vs. TCP	0.0237584
			Day 14	Gel MS	5.98806	1.06917	95.9636										GelMA HG vs TCP	0.0808353
				GelMA HG	3.57677	0.731092	65.0558
				TCP	2.24719	0.142156	2.39045
																	TCP D7 vs D14	0.0138939
					TCP/Gel MS	0.375279
