# Supplementary material for: Expansion and Delivery of Human Chondrocytes on Gelatin-Based Cell Carriers
Source: Gels. 2025 Mar 13;11(3):199. doi: 10.3390/gels11030199 (PMC11942066; doi:10.3390/gels11030199)
Supplement: Supplementary file 1 [file gels-11-00199-s001.zip › Supplemental data (for Fig. 7).xlsx]

## Sheet: GAPDH
Samples	MeanCp	delta Cp		average
Starting cells 1	27.07	-0.548727		26.5213
Starting cells 2	26.1338	0.387455
Starting cells 3	26.36	0.161273
TCP 14day-1	27.3328	-0.8115
TCP 14day-2	26.2964	0.224844
TCP 14day-3	26.16	0.361273
TCP 14day-4	28.7687	-2.2474
GelMA HG-1	29.97	-3.44873
GelMA HG-2	28.45	-1.92873
GelMA HG-3	29.17	-2.64873
GelMA HG-4	28.87	-2.34873
GelMS-1	26.6107	-0.0894023
GelMS-2	25.9	0.621273
GelMS-3	27.74	-1.21873
GelMS-4	26.95	-0.428727
Efficiency	2

## Sheet: COL1A1
Samples	MeanCp	delta Cp	relative mRNA	average			COL2A1		Ratio
Starting cells 1	27.63	-0.396218	1.1115	27.2338		ttest	1.01353		0.911855			ttest
Starting cells 2	26.6725	0.561271	1.12804		Starting vs TCP	0.210974	0.893418		0.79201		Starting vs TCP	0.0348745
Starting cells 3	27.3988	-0.165053	0.797565		Starting vs GelMS	0.0805712	1.10436		1.38466		Starting vs GelMS	0.0795754
TCP 14day-1	26.93	0.303782	2.16637		TCP vs GelMS	0.907265	0.284831		0.131478		TCP vs GelMS	0.0194862
TCP 14day-2	27.1	0.133782	0.938831		Starting vs. GelMA HG	0.11703	0.196613		0.209423		Starting vs. GelMA HG	0.0828861
TCP 14day-3	26.81	0.423782	1.04428		TCP vs. GelMA HG	0.688976	0.308598		0.295512		TCP vs. GelMA HG	0.0182016
TCP 14day-4	27.92	-0.686218	2.95095		GelMS vs. GelMA HG	0.72716	0.218358		0.073996		GelMS vs. GelMA HG	0.926257
GelMA HG-1	28.8939	-1.66012	3.45481				1.03905		0.300756
GelMA HG-2	28.64	-1.40622	1.43645				0.775202		0.539665
GelMA HG-3	28.888	-1.65423	1.99238				0.970956		0.487334
GelMA HG-4	29.1345	-1.90069	1.36418				0.943648		0.691732
GelMS-1	26.14	1.09378	2.27077				0.847445		0.373196
GelMS-2	26.51	0.723782	1.07364				0.764809		0.712352
GelMS-3	27.83	-0.596218	1.53955				0.786653		0.510963
GelMS-4	26.34	0.893782	2.50101				0.948552		0.379268
										Ratio	average	stdev
										Starting	1.02951	0.313354
										TCP	0.177602	0.0962237
										GelMA HG	0.504872	0.161346
										Gel MS	0.493945	0.158873
						COL1A1
						average	stdev
					Starting	1.01237	0.186209
					TCP	1.77511	0.960756
					GelMA HG	2.06196	0.970056
					GelMS	1.84624	0.65826
									The ratio
									of COL2A1/COL1A1 was expressed as 2^#(CpCOL2A#CpGAPDH)/
									2^(CpCOL1A#CpGAPDH)
Efficiency	2

## Sheet: COL2A1 
Samples	MeanCp	delta Cp	relative mRNA	average
Starting cells 1	32.0944	-0.529342	1.01353	31.5651		ttest
Starting cells 2	31.3402	0.224862	0.893418		Starting vs TCP	0.00215961
Starting cells 3	31.2606	0.304481	1.10436		Starting vs GelMS	0.0911888
TCP 14day-1	34.1884	-2.62332	0.284831		TCP vs GelMS	6.10874e-05
TCP 14day-2	33.6868	-2.12172	0.196613		Starting vs. GelMA HG	0.430727
TCP 14day-3	32.9	-1.33493	0.308598		TCP vs. GelMA HG	0.000270002
TCP 14day-4	36.0077	-4.44263	0.218358		GelMS vs. GelMA HG	0.223481
GelMA HG-1	34.9585	-3.39346	1.03905
GelMA HG-2	33.8612	-2.29608	0.775202
GelMA HG-3	34.2563	-2.69125	0.970956
GelMA HG-4	33.9975	-2.43241	0.943648
GelMS-1	31.8933	-0.328211	0.847445
GelMS-2	31.3306	0.234443	0.764809
GelMS-3	33.13	-1.56493	0.786653
GelMS-4	32.07	-0.504929	0.948552
						COL2A1
						average	stdev
					Starting	1.00377	0.105808
					TCP	0.2521	0.0531683
					GelMA HG	0.896602	0.1121
					GelMS	0.836864	0.0822583
Efficiency	2

## Sheet: ACAN
Samples	MeanCp	delta Cp	relative mRNA	average
Starting cells 1	25.1	-0.82	0.828588	24.28		ttest
Starting cells 2	23.78	0.5	1.08113		Starting vs TCP	0.00287403
Starting cells 3	23.96	0.32	1.1163		Starting vs GelMS	0.154322
TCP 14day-1	26.27	-1.99	0.441811		TCP vs GelMS	0.0399865
TCP 14day-2	25.97	-1.69	0.265201		Starting vs. GelMA HG	0.0336528
TCP 14day-3	28.08	-3.8	0.0558897		TCP vs. GelMA HG	0.48774
TCP 14day-4	27.7899	-3.50993	0.416811		GelMS vs. GelMA HG	0.214332
GelMA HG-1	27.85	-3.57	0.919376
GelMA HG-2	27.852	-3.57204	0.32012
GelMA HG-3	29.5269	-5.24687	0.165151
GelMA HG-4	28.1776	-3.89761	0.341774
GelMS-1	24.4546	-0.174598	0.942656
GelMS-2	24.6729	-0.392858	0.495127
GelMS-3	26.4744	-2.19444	0.50849
GelMS-4	24.72	-0.44	0.992217
						ACAN
						average	stdev
					Starting	1.00867	0.156948
					TCP	0.294928	0.177438
					GelMA HG	0.436606	0.331319
					GelMS	0.734623	0.269646
Efficiency	2
